# Supplementary material for: Resonant Drive Techniques for Electrostatic Microelectromechanical Systems (MEMS): A Comparative Study
Source: Sensors (Basel). 2025 Mar 10;25(6):1719. doi: 10.3390/s25061719 (PMC11944924; doi:10.3390/s25061719)
Supplement: Supplementary file 1 [file sensors-25-01719-s001.zip]

Archive with 1 entries (1 files):
- sensors-3460470-supplementary.pdf
